# Supplementary material for: Defective DNAM-1 Dependent Cytotoxicity in Hepatocellular Carcinoma-Infiltrating NK Cells
Source: Cancers (Basel). 2022 Aug 22;14(16):4060. doi: 10.3390/cancers14164060 (PMC9406989; doi:10.3390/cancers14164060)
Supplement: Supplementary file 1 [file cancers-14-04060-s001.zip]

Archive with 1 entries (1 files):
- cancers-1807423-supplementary.pdf
